# Supplementary material for: Reduced Androgen Receptor Expression Accelerates the Onset of ERBB2 Induced Breast Tumors in Female Mice
Source: PLoS One. 2013 Apr 8;8(4):e60455. doi: 10.1371/journal.pone.0060455 (PMC3620158; doi:10.1371/journal.pone.0060455)
Supplement: Table S1 — Sequences of the forward and reverse primers used for the corresponding gene expression analysis by qPCR. (XLSX) [file pone.0060455.s003.xlsx]

## Sheet: Sheet1
Supplemental Table S1. Gene and associated primer sequences used for qPCR analysis
in this study
Gene	Forward Primer	Reverse Primer
Ar	ccagtcccaattgtgtcaaa	tccctggtactgtccaaacg
Esr1	gctcctaacttgctcctggac	cagcaacatgtcaaagatctcc
Pr	tgcacctgatctaatcctaaatga	ggtaaggcacagcgagtagaa
NeuNT	agctcagagacctgctttgg	aggaggacgagtccttgtagtg
Erbb3	cgagaactgcacccaagg	tctgcttggcctaaacagtct
Foxa1	gaacagctactacgcggaca	cggagttcatgttgctgaca
Areg	aagaaaacgggactgtgcat	ggcttggcaatgattcaact
RankL	tgaagacacactacctgactcctg	ccacaatgtgttgcagttcc
Wnt4	ctggactccctccctgtctt	atgcccttgtcactgcaaa
Erbb4	aatgctgatggtggcaaga	catcactttgatgtgtgaatttcc
